# Supplementary material for: The 3′ Non-Coding Sequence Negatively Regulates PD-L1 Expression, and Its Regulators Are Systematically Identified in Pan-Cancer
Source: Genes (Basel). 2023 Aug 13;14(8):1620. doi: 10.3390/genes14081620 (PMC10454350; doi:10.3390/genes14081620)
Supplement: Supplementary file 1 [file genes-14-01620-s001.zip › Table S1.xlsx]

## Sheet: multiCox
id	coef	HR	HR.95L	HR.95H	pvalue
RBMS1	0.323937	1.38256	0.923945	2.06882	0.115189
ZC3HAV1	-1.0701	0.342973	0.199048	0.590967	0.000115876
QKI	0.487038	1.62749	0.945716	2.80075	0.0786706
RBM38	-0.323951	0.723286	0.54129	0.966472	0.0284831
